# Supplementary material for: Single cell transcriptomic landscape of diabetic foot ulcers
Source: Nat Commun. 2022 Jan 10;13:181. doi: 10.1038/s41467-021-27801-8 (PMC8748704; doi:10.1038/s41467-021-27801-8)
Supplement: Supplementary file 4 — Dataset 1 [file 41467_2021_27801_MOESM4_ESM.xlsx]

## Sheet: Sheet1
Group	Age (years)	Sex	Race (White / African American)	BMI (kg/m²)	Hemoglobin A1c (%)	Wound Surface Area (cm²)	DM Duration (years)	Blood Urea Nitrogen (mg/dL)	Creatinine (mg/dL)	Cholesterol, Total (mg/dL)	Triglycerides (mg/dL)	LDL Cholesterol (mg/dL)	Comorbidities	Medication	Foot Skin (sample ID in GSE165816)	Forearm Biopsy (sample ID in GSE165816)	PBMCs (sample ID in GSE165816)
DFU-NH	54	M	W	28.4471	7	1.3	50	23	1.5	124	84	71	Diabetic neuropathy, Dupuytren's contracture, hypertension, hypoglycemia, orthostatic hypotension, carotid stenosis, obstructive sleep apnea, peripheral vascular disease, nstemi, cellulitis, history of alcohol abuse	heparin, losartan potassium, hydrochlorothiazide, atorvastatin, insulin SC, vancomycin, ceftriaxone, metronidazole, clopidogrel	Yes (G6)	Yes (G11)	Yes (G21)
DFU-H	63	F	W	40.7353	-	3.78	13	17	1	-	-	-	Hypertension, chronic kidney disease stage II, hyperlipidemia, hypercalcemia, rosacea	duraglutide, insulin glargine, metformin, metoprolol succinate, minocycline, olmesartan-hydrochlorothiazide, simvastatin	Yes (G4 & G23)	Yes (G12)	Yes (G22)
DFU-H	35	M	W	34.8616	14.8	10.5	4	20	0.9	-	-	-	Hypertension, leukemia as child	amlodipine, fenofibrate, glipizide, hydroxyzine pamoate, lisinopril, metformin, omeprazole, tramadol	Yes (G2)	Yes (G13)	Yes (G25)
DFU-H	37	F	W	45.4789	7	0.09	13	7	0.7	182	174	113	Peripheral neuropathy, recurrent foot ulcer, morbid obesity, foot pain, asthma, sciatica, depression, PTSD, gallstones, migraine headaches, abnormal pap smear	albuterol sulfate, clonazepam, duloxetine, hydroxyzine pamoate, lamotrigine, levonorgestrel, lidocaine, meloxicam, nystatin, olanzepine, prazosin, pregabalin, sumatriptan succinate	Yes (G15)	Yes (G17)	Yes (G27)
DFU-NH	34	F	W	71.2244	8.2	30	23	66	3.8	-	404	-	Morbid obesity, hemorrhoids, appendicitis, lower extremity edema, abdominal pain, kidney lesion, nephrollithiasis, splenomegaly, recurrent dysuria, hypertension, hypercholesterolemia, polycystic ovaries, sleep apnea, congestive heart failure, deep venous thrombosis, entercutaneous fistule, acute kidney injury	amoxicilllin, erythromycin, insulin lispro, lisinopril, naloxone, ondansetron, oxycodone, polyethylene glycol, torsemide	Yes (G9)	Yes (G35)	Yes (G37)
DFU-NH	60	M	W	31.8042	6.9	0.06	2	34	1.7	150	327	57	Hypertension, hyperlipidemia	metformin, gemfibrozol, HCTZ, lisinopril, omega 3, jardiance, Lantus	Yes (G33 & G34)	No	No
DFU-NH	51	F	W	40.8858	9.2	1	2	12	0.5	-	-	-	Hashimoto's thryoiditis	amoxicillin, insulin glargine, insulin glulisine, levothyroxine	Yes (G39)	No	No
DFU-H	53	F	AA	36.7935	9.5	0.15	20	17	0.6	98	72	39	Anemia, depression, anxiety	pregabalin, metformin, alprazolam, lisinopril, Benadryl, Victoza, Lantus, hydrocodone, iron, B12, melatonin, hydrocodone-acetaminophen, liraglutide,	Yes (G7 & G8)	No	No
DFU-H	81	M	W	30.0637	7.5	1.87	11	43	1.4	224			Abdominal bloating, B12 deficiency, balanitis, benign hyperplasia, cataract, claudication, degenerative joint disease, erectile dysfunction, fatigue, gout, gouty arthropathy, hypercholesterolemia, hypertension, internal hemorrhoids, nephrolithiasis, neuropathy, peripheral neuropathy, phimosis, psoriasis, psoriatic arthyopathy, visual impairment, peripheral cascular disease, sciatica, chronic kidn…	amlodipinen, BD ultra-fine NDL, calcitriol, febuxostat, hydralazine, insulin aspart, insulin glargine, isosorbide mononitrate, rosuvastatin, testosterone, torsemide, valsartan	Yes (G49)	No	No
DFU-H	76	F	AA	27.7961	-	0.8	-	42	2.1	-	-	-	Coronary artery disease, congestive heart failure, Afib, chronic kidney disease stage 3, high blood pressure, peripheral artery disease, hypertension, psoriasis, osteopenia, nephrotic syndrome, colon polyp	torsemide, rosuvastatin, apixaban, budesonide, carvedilol, ciprofloxacin, clindamycin, clopidogrel, insulin, lisinopril, metformin, omeprazole, ondansetron, pantoprazole	Yes (G42)	No	No
DFU-H	63	F	W	33.4656	-	1	14	13	0.7	-	-	-	Hypertension, heart murmur	Neurontin, metformin, glipizide, lisinopril, metoprolol	Yes (G45)	No	No
DM	58	F	W	25.9814	9.7	-	17	-	0.9	180	124		Depression, asthma, hyperlipidemia, barrett's esophagus, migraines, obesity	albuterol sulfate, insulin glargine, insulin lispro, lisinopril, metformin, aripiprazole, atorvastatin, semaglutide, venlafaxine	Yes (G2A)	Yes (G4A)	Yes (G19)
DM	68	M	W	34.4018	6.5	-	7	18	1.3	142	241	78	Gastroesophageal reflux disease, high cholesterol, high blood pressure, coronary artery disease	atenolol, gabapentin, icosapent ethyl, insulin glargine, losartan, metformin, omeprazole, prep, resmed vpap, EERS, sertaline, simvastatin, tadalafil, tamsulosin, trazodone	Yes (G46)	Yes (G48)	Yes (G47)
DM	71	F	W	43.8821	-	-	6	12	0.8	-	-	-	Hypertension, psoriasis, hypercholesterolemia, periperal vascular disease, osteomyelitis, hemochromatosis, vitamin D deficiency	Sodium chloride, heparin, glipizide, lisinopril, insulin, vancomycin	Yes (G38)	No	No
DM	81	M	W	25.7976	9	-	5	46	1.7	113	89	51	Hypertrophic cardiomyopathy, congestive heart failure, A fib, hypothyroidism, depression	allopurinol, lipitor, diltiazem, doxycycline, finasteride, gabapentin, levoxyl, tradjenta, metoprolol, oxybutynin, torsemide, coumadin	Yes (G41)	No	No
DM	52	F	W	22.1471	-	-	-	46	1.7	-	-	-	Peripheral vascular disease, gastroesophageal reflux disease	citalopram, clopidogrel, cyclobenzaprine, duloxetine, folic acid, gabapentin, meloxicam, pentosan polysulfate sodium, ranitidine HCl, rosuvastatin	Yes (G1A & G3A)	No	No
DM	52	F	W	40.1428	-	-	-	13	1	-	-	-	Obstructive sleep apnea, hypertension, asthma	Albuterol sulfate, alendronate, atorvastatin, clonazepam, diazepam, dulaglutide, duloxetine, furosemide, gabapentin, hydrochlorothiazide, levothyroxine, lisinopril, metformin, omeprazole, tramadol, zonisamide	Yes (G3 & G5)	No	No
H	56	F	W	25.6907	-	-	-	11	0.7	179	76	97	None	levonorgestrel, tretinoin, norethindrone acetate, clobetasol, minocycline, celecoxib	No	Yes (G1)	Yes (G20)
H	62	M	W	31.6219	6.1	-	-	18	0.7	144	108	78	Pre-diabetes, premature ventricular contractions, colonic polyps	cefadroxil, aspirin	Yes (G16)	Yes (G18)	Yes (G26)
H	74	M	W	25.9946	5	-	-	16	0.8	153	169	35	None	None	Yes (G28)	Yes (G29)	Yes (G30)
H	75	M	W	33.232	6.3	-	-	19	1	166	134	94	Hypertension, angina	amlodipine, atenolol, Lipitor,	Yes (G31 & G32)	Yes (G36)	No
H	66	F	W	24.3659	-	-	-	15	1.1	236	121	147	Hypertension, heart murmur, hypothyroidism	Levothyroxine,fluoxetine, buspirone	Yes (G50)	No	No
H	59	M	W	30.2094	5.4	-	-	17	1	202	-	-	None	None	Yes (G10 & G24)	No	No
H	68	F	W	26.6291	5.6	-	-	23	1	158	153	78	Hypertension, pre-diabetes, hyperlipidemia, history of iron deficiency, history of thrombotic thrombocytopenic purpura	diclofenac sodium, amlodipine, losartan, naproxen, sertaline	Yes (G43)	No	No
H	44	F	W	21.8824	-	-	-	-	0.9	190	49	87	Hypothyroidism	Levoxyl, meclizine, sertraline	Yes (G14)	No	No
H	51	F	W	28.1845	4.8	-	-	17	0.7	189	-	-	Asthma, hypertension	hydrochlorothiazide	Yes (G44)	No	No
H	34	F	W	-	-	-	-	12	0.7	-	-	-	None	None	Yes (G40)	No	No
