# Supplementary material for: Single cell transcriptomic landscape of diabetic foot ulcers
Source: Nat Commun. 2022 Jan 10;13:181. doi: 10.1038/s41467-021-27801-8 (PMC8748704; doi:10.1038/s41467-021-27801-8)
Supplement: Supplementary file 5 — Dataset 2 [file 41467_2021_27801_MOESM5_ESM.xlsx]

## Sheet: Sheet1
Cell type	Gene	Avg. log FC	Adj. p value
Fibro	APOD	2.97	0
	CFD	2.79	0
	DCN	2.77	0
	COL1A1	2.59	0
	COL1A2	2.56	0
	SFRP2	2.34	0
	COL3A1	2.32	0
	PTGDS	2.29	0
	CXCL14	2.28	0
	COMP	2.21	0
SMCs	TAGLN	3.07	0
	ACTA2	2.98	0
	TPM2	2.33	0
	MYL9	2.27	0
	RGS5	2.27	0
	C11orf96	2.2	0
	CALD1	1.91	0
	IGFBP7	1.75	0
	MYH11	1.71	0
	TPM1	1.66	0
CD14-Mono	S100A9	3.72	0
	LYZ	3.35	0
	S100A8	3.08	0
	FCN1	2.48	0
	CTSS	2.48	0
	MNDA	2.11	0
	S100A12	1.95	0
	VCAN	1.91	0
	TYROBP	1.83	0
	AIF1	1.76	0
VasEndo	IFI27	2.21	0
	ACKR1	2.12	0
	CLDN5	1.88	0
	AQP1	1.84	0
	GNG11	1.84	0
	SPARCL1	1.81	0
	PECAM1	1.79	0
	VWF	1.75	0
	PLVAP	1.75	0
	RAMP2	1.71	0
T-lympho	LTB	1.61	0
	IL7R	1.45	0
	IL32	1.3	0
	TRAC	1.15	0
	CD69	1.12	0
	CD3D	1.11	0
	TRBC2	1	0
	CD52	0.95	0
	CXCR4	0.92	0
	TRBC1	0.91	0
DiffKera	KRT10	3.78	0
	KRT2	3.64	0
	KRT1	3.49	0
	DMKN	3.36	0
	KRTDAP	3.32	0
	CALML5	2.64	0
	PERP	2.51	0
	LGALS7B	2.48	0
	DSP	2.41	0
	SBSN	2.41	0
BasalKera	KRT14	4.28	0
	KRT5	3.62	0
	KRT16	3.12	0
	KRT6A	2.76	0
	S100A2	2.56	0
	KRT17	2.54	0
	KRT6B	2.35	0
	SFN	1.74	0
	COL17A1	1.64	0
	KRT15	1.47	0
HE-Fibro	PLA2G2A	2.92	0
	MMP1	2.53	0
	CHI3L1	2.48	0
	TIMP1	2.11	0
	SFRP4	2.01	0
	FTH1	1.81	0
	FN1	1.8	0
	CHI3L2	1.8	0
	MT2A	1.77	0
	LUM	1.74	0
B-lympho	IGHM	2.61	0
	IGKC	1.97	0
	CD37	1.8	0
	MS4A1	1.78	0
	CD79A	1.74	0
	LTB	1.71	0
	CD79B	1.53	0
	CD52	1.4	0
	CD74	1.37	0
	IGLC3	1.33	0
M1-Macro	HLA-DRA	2.79	0
	IL1B	2.77	0
	HLA-DPB1	2.72	0
	HLA-DRB1	2.67	0
	HLA-DPA1	2.62	0
	CXCL8	2.53	0
	HLA-DQA1	2.5	0
	HLA-DQB1	2.45	0
	CD74	2.29	0
	G0S2	2.16	0
NK	GNLY	3.43	0
	NKG7	2.82	0
	CCL5	2.22	0
	GZMB	2.01	0
	GZMA	1.94	0
	CST7	1.76	0
	FGFBP2	1.74	0
	PRF1	1.73	0
	CCL4	1.57	0
	GZMH	1.55	0
NKT	CCL5	2.09	0
	NKG7	1.82	0
	GZMA	1.42	0
	IL32	1.42	0
	GZMH	1.34	0
	GNLY	1.27	0
	CD3D	1.17	0
	CST7	1.14	0
	GZMK	1.12	0
	IL7R	1.11	0
M2-Macro	RNASE1	3.25	0
	C1QA	2.97	0
	SELENOP	2.51	0
	C1QB	2.46	0
	C1QC	2.21	0
	CCL3	2.06	0
	CD74	2.05	0
	FTL	2.02	0
	CCL18	2	0
	FOLR2	1.92	0
CD16-Mono	LST1	2.65	0
	FCGR3A	2.61	0
	AIF1	2.36	0
	FCER1G	2.16	0
	COTL1	2.08	0
	CTSS	2.01	0
	CDKN1C	1.91	0
	MS4A7	1.85	0
	TYROBP	1.76	0
	SERPINA1	1.65	0
Melano/Scwann	DCT	3.65	0
	TYRP1	3.39	0
	PMEL	2.98	0
	MLANA	2.6	0
	GPM6B	1.79	0
	PLP1	1.75	0
	QPCT	1.7	0
	PMP22	1.62	0
	MFSD12	1.53	0
	CYB561A3	1.48	0
Mast	TPSB2	3.45	0
	TPSAB1	3.25	0
	CTSG	2.7	0
	HPGD	2.62	0
	CPA3	1.65	0
	HPGDS	1.6	0
	GATA2	1.45	0
	MS4A2	1.32	0
	LGALS3	1.29	0
	ANXA1	1.25	0
Sweat/Sebo	DCD	6.46	0
	SCGB2A2	4.83	0
	MUCL1	4.41	0
	SCGB1B2P	3.85	0
	SCGB1D2	3.56	0
	PIP	3.47	0
	AQP5	2.75	0
	KRT19	2.74	0
	AZGP1	2.54	0
	SLC12A2	2.37	0
LymphEndo	CCL21	4.57	0
	TFF3	3.01	0
	MMRN1	2.27	0
	CLDN5	1.93	0
	GNG11	1.93	0
	TFPI	1.75	0
	PPFIBP1	1.69	0
	CAVIN2	1.58	0
	LYVE1	1.56	0
	LMO2	1.49	0
Erytho	HBB	8.06	0
	HBA2	6.85	0
	HBA1	6.5	0
	HBD	2.89	0
	ALAS2	2.62	0
	SNCA	2.07	0
	AHSP	2.03	0
	HBM	1.78	0
	CA1	1.58	0
	UBB	1.48	0
Plasma	IGKC	6.71	0
	IGLC2	6.67	0
	IGHA1	6.08	0
	IGHG1	5.94	0
	IGLC3	5.7	0
	IGHG2	5.02	0
	IGHG3	4.9	0
	JCHAIN	4.62	0
	IGHG4	3.92	0
	MZB1	2.9	0
DCs	GZMB	2.6	0
	JCHAIN	1.9	0
	IRF7	1.88	0
	IRF8	1.87	0
	PLAC8	1.74	0
	PLD4	1.68	0
	ALOX5AP	1.63	0
	CCDC50	1.76	2.58e-210
	ITM2C	1.69	2.24e-196
	PTGDS	1.7	2.23e-33
