# Supplementary material for: Single cell transcriptomic landscape of diabetic foot ulcers
Source: Nat Commun. 2022 Jan 10;13:181. doi: 10.1038/s41467-021-27801-8 (PMC8748704; doi:10.1038/s41467-021-27801-8)
Supplement: Supplementary file 6 — Dataset 3 [file 41467_2021_27801_MOESM6_ESM.xlsx]

## Sheet: Sheet1
Cell Type	Gene	Average log fold change	adjusted p value
SMC1	ACTA2	2.76	0
	TAGLN	2.72	0
	RGS5	2.28	0
	TPM2	2.09	0
	MYL9	2.01	0
	C11orf96	2	0
	MYH11	1.75	0
	NDUFA4L2	1.57	0
	CALD1	1.54	0
	NR2F2	1.48	0
VasEndo	IFI27	2.06	0
	ACKR1	2.06	0
	PECAM1	1.92	0
	CLDN5	1.83	0
	PLVAP	1.77	0
	VWF	1.76	0
	SOX18	1.72	0
	GNG11	1.69	0
	RAMP2	1.68	0
	AQP1	1.66	0
Fibro	CFD	3.03	0
	APOD	2.96	0
	PLA2G2A	2.54	0
	DCN	2.46	0
	CXCL14	2.41	0
	PTGDS	2.33	0
	SFRP2	2.25	0
	COMP	2.01	0
	FBLN1	1.84	0
	GSN	1.77	0
T-Lympho	CD69	1.71	0
	IL32	1.65	0
	CXCR4	1.54	0
	CD52	1.51	0
	LTB	1.51	0
	KLRB1	1.46	0
	IL7R	1.34	0
	PTPRC	1.24	0
	DUSP2	1.21	0
	TRAC	1.18	0
DiffKera	KRT1	4.04	0
	KRT10	3.99	0
	KRT2	3.44	0
	DMKN	3.25	0
	KRTDAP	2.74	0
	CALML5	2.55	0
	LGALS7B	2.47	0
	LY6D	2.41	0
	DSP	2.31	0
	PERP	2.28	0
M1-Macro	LYZ	3.16	0
	IL1B	3.01	0
	HLA-DRA	2.91	0
	HLA-DPB1	2.72	0
	CXCL8	2.7	0
	HLA-DRB1	2.61	0
	HLA-DPA1	2.6	0
	SRGN	2.41	0
	HLA-DQA1	2.34	0
	CD74	2.27	0
HE-Fibro	MMP1	2.47	0
	COL1A1	2.13	0
	ASPN	2.02	0
	POSTN	2.01	0
	COL3A1	1.92	0
	COL1A2	1.85	0
	COL12A1	1.77	0
	TNC	1.71	0
	LUM	1.66	0
	FN1	1.61	0
BasalKera	KRT14	3.13	0
	KRT16	2.99	0
	KRT6A	2.72	0
	KRT5	2.69	0
	KRT17	2.65	0
	KRT6B	2.58	0
	KRT6C	2.53	0
	S100A2	2.51	0
	S100A8	2.35	0
	S100A9	2.26	0
M2-Macro	RNASE1	3.18	0
	C1QA	3.17	0
	C1QB	2.7	0
	SELENOP	2.49	0
	C1QC	2.4	0
	FTL	2.3	0
	CD74	2.24	0
	CD14	2.19	0
	AIF1	2.18	0
	HLA-DRA	2.18	0
Mast	TPSB2	3.54	0
	TPSAB1	3.35	0
	CTSG	2.79	0
	HPGD	2.76	0
	HPGDS	1.7	0
	CPA3	1.69	0
	GATA2	1.42	0
	MS4A2	1.39	0
	LGALS3	1.37	0
	SERPINB1	1.23	0
NKT	GNLY	2.8	0
	NKG7	2.54	0
	CCL5	2.54	0
	CCL4	2.49	0
	XCL2	1.91	0
	DUSP2	1.91	0
	CD69	1.9	0
	XCL1	1.76	0
	GZMA	1.71	0
	CCL3	1.68	0
B-Lympho	CD37	1.82	0
	LTB	1.77	0
	MS4A1	1.7	0
	CD74	1.7	0
	CD52	1.57	0
	HLA-DRA	1.54	0
	HLA-DPB1	1.4	0
	CD79A	1.34	0
	HLA-DQA1	1.33	0
	IGHM	1.31	0
LymphEndo	CCL21	4.64	0
	TFF3	2.94	0
	MMRN1	2.22	0
	CLDN5	1.77	0
	GNG11	1.7	0
	TFPI	1.61	0
	PPFIBP1	1.6	0
	CAVIN2	1.49	0
	PROX1	1.46	0
	LMO2	1.45	0
Melano	DCT	4.08	0
	TYRP1	3.94	0
	PMEL	3.56	0
	MLANA	3.1	0
	QPCT	2.21	0
	CYB561A3	1.97	0
	MITF	1.91	0
	APOE	1.86	0
	MFSD12	1.75	0
	PLP1	1.67	0
SMC2	CENPF	1.92	0
	PTTG1	1.87	0
	H2AFZ	1.79	0
	TUBA1B	1.78	0
	TOP2A	1.74	0
	STMN1	1.69	0
	MKI67	1.6	0
	UBE2S	1.59	0
	TIMP1	1.6	1.31e-134
	HIST1H4C	1.66	2.83e-130
Sweat/Seba	DCD	7.05	0
	SCGB2A2	5.49	0
	MUCL1	4.78	0
	SCGB1B2P	4.62	0
	SCGB1D2	4.23	0
	PIP	4.18	0
	AZGP1	3.17	0
	KRT19	2.5	0
	KRT7	2	0
	AQP5	1.95	0
Schwann	MPZ	2.59	0
	S100B	2.35	0
	GPM6B	1.99	0
	NRXN1	1.88	0
	PLP1	1.87	0
	CDH19	1.83	0
	VWA1	1.47	0
	CRYAB	1.87	4.26e-223
	PMP22	2.07	6.81e-198
	MBP	1.54	4.27e-23
Plasma	IGKC	7.48	0
	IGLC2	7.03	0
	IGHA1	6.25	0
	IGHG1	6.2	0
	IGLC3	5.78	0
	IGHG2	5.42	0
	IGHG3	5.16	0
	JCHAIN	4.31	0
	IGHG4	4.29	0
	IGLC7	4.27	0
