# Supplementary material for: Single cell transcriptomic landscape of diabetic foot ulcers
Source: Nat Commun. 2022 Jan 10;13:181. doi: 10.1038/s41467-021-27801-8 (PMC8748704; doi:10.1038/s41467-021-27801-8)
Supplement: Supplementary file 7 — Dataset 4 [file 41467_2021_27801_MOESM7_ESM.xlsx]

## Sheet: Sheet1
Cluster #	Gene	average logFC	adjusted p value
0	APOE	1.67	0
	APOD	1.25	0
	GSN	1.17	0
	C7	1.13	0
	CFD	1	0
	MGP	0.98	0
	CXCL12	0.92	0
	MYOC	0.91	0
	CFH	0.88	0
	C3	0.79	0
1	WISP2	1.44	0
	PI16	1.19	0
	SLPI	1.01	0
	DCN	0.96	0
	FBLN1	0.95	0
	SFRP2	0.91	0
	CFD	0.88	0
	ANGPTL1	0.87	0
	WIF1	0.85	0
	TNXB	0.77	0
2	PTGDS	2.34	0
	CCL19	1.99	0
	APCDD1	0.9	0
	SFRP2	0.68	0
	PTN	0.6	0
	IL11RA	0.48	0
	APOE	0.77	1.4e-302
	CTSC	0.44	3e-239
	C3	0.65	4.1e-197
	CXCL12	0.48	2e-196
3	MMP1	2.77	0
	MMP3	2.7	0
	CHI3L1	2.57	0
	CHI3L2	2.2	0
	FTH1	1.87	0
	CXCL8	1.84	0
	MMP13	1.78	0
	CCL20	1.73	0
	MT2A	1.65	0
	CXCL1	1.65	0
4	POSTN	2.3	0
	ASPN	2.21	0
	TNC	1.78	0
	COL1A1	1.44	0
	COL12A1	1.43	0
	SFRP4	1.35	0
	TGFBI	1.34	0
	MMP11	1.32	0
	SPARC	1.3	0
	COL5A2	1.18	0
5	COMP	1.75	0
	APCDD1	1.42	0
	COL18A1	0.95	0
	LEPR	0.9	0
	CD9	0.85	0
	WIF1	0.83	0
	PCSK1N	0.81	0
	COL23A1	0.76	0
	F13A1	0.76	0
	THBS4	0.78	5e-244
6	PLA2G2A	2.69	0
	PRG4	1.92	0
	SFRP4	1.46	0
	HTRA3	1.4	0
	RARRES1	1.33	0
	IGFBP6	1.26	0
	MFAP5	1.19	0
	IGF1	1.03	0
	CD55	0.89	0
	FBN1	0.9	1.5e-257
7	NEAT1	1.34	0
	MT-ATP6	1.31	0
	MT-CO1	1.27	0
	MT-CO3	1.23	0
	MT-CO2	1.2	0
	MT-CYB	1.18	0
	MT-ND1	1.16	0
	XIST	1.13	0
	MT-ND5	1.12	0
	MT-ND4	1.07	0
8	GNB2L1	1.91	0
	ATP5E	1.7	0
	SELM	1.57	0
	TCEB2	1.31	0
	AC090498.1	1.29	0
	RPS17	1.25	0
	ATP5L	1.22	0
	SEPP1	1.19	0
	ALDOA	1.13	0
	MT2A	1.09	4.3e-159
9	NR2F2	1.62	0
	ANGPTL7	1.59	0
	C2orf40	1.33	0
	KLF5	1.29	0
	FOXD1	1.25	0
	TAGLN	1.24	0
	ITGA6	1.22	0
	TXNIP	1.19	0
	APOD	2.36	1.6e-262
	ID1	1.19	1.3e-181
10	IGFBP2	1.62	0
	CPE	1.45	0
	SFRP1	1.23	0
	FGFBP2	1.13	0
	OLFML2A	1.06	0
	RAMP1	0.78	0
	IGFBP5	1.29	2.1e-194
	SPRY1	0.75	2.1e-186
	PTN	0.86	6.4e-161
	TIMP3	0.96	2.1e-137
11	ACTA2	2.67	0
	TAGLN	2.17	0
	GNB2L1	1.92	0
	RGS5	1.61	0
	SELM	1.5	0
	NDUFA4L2	1.49	0
	C10orf10	1.47	0
	AC090498.1	1.41	0
	MYL9	1.55	6.8e-239
	SPARCL1	1.45	2e-234
12	MYH11	1.34	0
	RGS5	1.39	2.2e-306
	ACTA2	2.27	3.4e-275
	TAGLN	2.23	2.2e-230
	NR2F2	1.2	1.5e-190
	DEPP1	1.18	1.2e-143
	MYL9	1.26	4.7e-132
	TPM2	1.21	1.7e-116
	C11orf96	1.39	1.9e-104
	CCL19	1.15	2.38e-25
13	PTTG1	1.92	0
	TOP2A	1.89	0
	STMN1	1.85	0
	UBE2S	1.82	0
	CENPF	1.79	0
	TUBA1C	1.63	4.1e-226
	H2AFZ	2	1.3e-196
	TUBA1B	1.62	3.5e-161
	MMP1	1.72	4e-112
	MT2A	1.69	1.3e-101
