# Supplementary material for: Single cell transcriptomic landscape of diabetic foot ulcers
Source: Nat Commun. 2022 Jan 10;13:181. doi: 10.1038/s41467-021-27801-8 (PMC8748704; doi:10.1038/s41467-021-27801-8)
Supplement: Supplementary file 9 — Source data [file 41467_2021_27801_MOESM9_ESM.xlsx]

## Sheet: Fig. 3b
	Comparative transcriptome profiles analysis of PBMCs in different clinical groups
	T Lympho					CD8T2
	Non-Healers	Healers	Diabetic	Healthy		Non-Healers	Healers	Diabetic	Healthy
	1.22	5.472	0.284	7.688		0.0212	0.352	0.005	0.078
	0.037	7.409	1.151	21.603		0.006	0.205	0.021	1.127
		5.448		8.557			0.414		0.043

## Sheet: Fig. 4b
	Comparitive Analysis of HE-Fibro cell abundance in Patient Groups
	HE-Fibro
	Healthy	Diabetes	Healers	Non-healers
	0	32	1687	65
	0	7	838	2
	0	0	873	341
	4	7	0	2
	0	13	189
	5	0	216
	16		509
	0
	1004

## Sheet: Fig. 4c
	Comparitive Analysis of M1-Macro cell abundance in Patient Groups
	M1-Macro
	Healthy	Diabetes	Healers	Non-healers
	5.016	18	42.802	37.278
	14.748	6.512	27.297	2.324
	3.906	7.692	46.134	23.933
	9.649	21.516	23.529	22.618
	8.272	2.707	81.306
	11.041	47.059	78.023
	3.023		38.476
	6.721
	89.474

## Sheet: Fig. 4d
	Comparitive Analysis of SMCs cell abundance in Patient Groups
	SMC2
	Healthy	Diabetes	Healers	Non-healers
	1	12	48	25
	0	3	21	6
	2	1	123	17
	0	1	13	3
	0	3	32
	39	0	94
	1		48
	1
	72

## Sheet: Fig. 6h
	Normalized counts for PLA2G2A
	Nonhealer	Healer
	85.3501	118.819
	88.261	115.447
	85.6195	105.004
	61.586	119.1
		77.0622
		82.3611
		91.6854
		87.5662
		132.484

## Sheet: Fig. 6i
	Normalized counts for FOS
	Nonhealer	Healer
	86.8112	100.189
	87.6208	99.9771
	87.0914	91.0362
	84.0917	108.659
		94.0747
		88.7825
		86.5055
		87.8618
		101.177

## Sheet: Fig. 6j
	Normalized counts for TYMP
	Nonhealer	Healer
	180.459	107.664
	145.95	105.901
	132.602	113.029
	156.723	114.955
		95.7672
		101.803
		91.0879
		95.9494
		104.165

## Sheet: Fig. 6k
	Normalized counts for ANXA1
	Nonhealer	Healer
	110.622	47.3179
	138.348	46.5741
	78.9693	52.8922
	190.427	52.7876
		52.7868
		50.5432
		50.1093
		48.608
		53.8063

## Sheet: Supplementary Fig. 1
	Comparitive analysis of cellular abundance for each cell type across clinical groups shown in Figure 1D
	Fibro					SMCs					CD14-Mono					VasEndo					T-Lympho					HE-Fibro					DiffKera
	Healthy	Diabetes	Healers	Non-healers		Healthy	Diabetes	Healers	Non-healers		Healthy	Diabetes	Healers	Non-healers		Healthy	Diabetes	Healers	Non-healers		Healthy	Diabetes	Healers	Non-healers		Healthy	Diabetes	Healers	Non-healers		Healthy	Diabetes	Healers	Non-healers
	1486	317	2098	109		1429	207	598	673		0	7	0	1711		496	304	482	372		82	100	90	915		2	118	165	132		593	3	0	747
	179	1711	1750	1473		195	1295	2006	1103		0	0	923	1960		179	394	640	438		30	204	2608	399		2	31	106	4		12	50	1670	456
	3423	687	911	429		2825	317	2903	802		0	913	1710	0		491	445	570	635		975	1762	762	69		1	2	2194	572		1252	169	2224	0
	2192	1212	160	1502		3106	0	337	1815		0	0	3	21		393	556	515	514		372	0	466	1231		3	19	30	120		903	129	37	41
	1640	543	88			596	711	697			1375	0	1017			221	454	350			668	176	2163			3	6	313			18	8	2158
	574	713	210			324	1	1316			0	924	2			269	79	246			32	855	286			0	0	196			109	895	1
	1039		294			848		675			997		7			1289		472			2122		358			9		1361			1868		0
	1493					481					0					792					126					10					8
	569					330					0					280					41					0					41
	1047					1200					637					239					1637					985					1109
	BasalKera					M1-Macro					B-Lympho					NK					NKT					M2-Macro					CD16-Mono
	Healthy	Diabetes	Healers	Non-healers		Healthy	Diabetes	Healers	Non-healers		Healthy	Diabetes	Healers	Non-healers		Healthy	Diabetes	Healers	Non-healers		Healthy	Diabetes	Healers	Non-healers		Healthy	Diabetes	Healers	Non-healers		Healthy	Diabetes	Healers	Non-healers
	860	131	498	388		71	76	78	287		0	2	10	818		5	7	9	404		9	10	2	450		70	118	129	35		0	0	0	339
	350	388	697	2481		28	101	426	243		0	1	381	588		2	14	144	397		2	12	612	3200		0	157	193	165		0	2	158	398
	1504	884	766	283		717	300	697	27		11	257	374	6		43	997	171	4		65	1262	175	3		621	75	185	14		0	111	271	0
	706	1	488	168		145	63	46	517		0	2	8	16		13	0	35	79		7	0	9	64		191	5	8	1266		0	0	0	1
	91	413	1544			242	24	716			482	0	850			395	12	356			252	5	568			87	2	39			168	0	214
	1036	1	1379			14	253	76			0	758	52			3	433	161			0	618	29			8	1	17			0	193	0
	1410		278			280		257			157		26			858		44			308		11			77		332			227		0
	323					43					0					4					4					6					0
	602					35					0					3					0					11					0
	226					666					1544					441					283					63					74
	Melano/Schwann					Mast					Sweat/Seba					LymphEndo					Erythro					Plasma					DCs
	Healthy	Diabetes	Healers	Non-healers		Healthy	Diabetes	Healers	Non-healers		Healthy	Diabetes	Healers	Non-healers		Healthy	Diabetes	Healers	Non-healers		Healthy	Diabetes	Healers	Non-healers		Healthy	Diabetes	Healers	Non-healers		Healthy	Diabetes	Healers	Non-healers
	108	2	2	16		10	11	3	38		80	24	1	12		98	36	35	27		0	0	0	1		0	2	2	195		0	0	0	42
	5	39	70	385		20	11	37	64		77	149	20	15		11	54	51	65		0	0	11	821		0	1	8	2		0	0	7	72
	115	137	36	0		588	63	24	2		120	66	33	19		93	62	26	20		2	0	19	0		46	3	3	14		13	21	13	0
	193	0	0	8		39	9	2	104		25	0	77	106		52	0	8	70		0	0	0	13		0	0	6	23		0	0	0	2
	116	6	67			4	15	19			18	13	0			24	49	50			1	0	4			3	0	26			27	0	24
	70	6	0			0	0	11			119	13	42			32	1	14			0	0	0			0	3	1			0	49	1
	125		4			118		15			15		15			75		43			1		0			5		0			19		0
	59					45					78					59					0					0					0
	70					17					65					10					0					0					0
	47					0					9					123					0					13					22

## Sheet: Supplementary Fig. 7b
	Quantification of double positive CD68 S100A8 cells per unit area
	Nonhealer	Healer
	61.0687	236.641
	49.6183	320.611
		164.122
		218.182

[truncated: 12 more sheets: Supplementary Fig. 7c, Supplementary Fig. 7e, Supplementary Fig. 7f, Supplementary Fig. 7h, Supplementary Fig. 7i, Supplementary Fig. 7k, Supplementary Fig. 7l, Supplementary Fig. 15, Supplementary Fig. 19a, Supplementary Fig. 19b, Supplementary Fig. 19d, Supplementary Fig. 19f]
